# Supplementary material for: PAK2 is necessary for myelination in the peripheral nervous system
Source: Brain. 2023 Dec 11;147(5):1809–21. doi: 10.1093/brain/awad413 (PMC11068108; doi:10.1093/brain/awad413)
Supplement: awad413_Supplementary_Data [file awad413_supplementary_data.zip]

Archive with 2 entries (2 files):
- brain-2023-01379-File010.pdf
- brain-2023-01379-File011.pdf
